# Supplementary material for: The Ability of Metabolomics to Discriminate Non-Small-Cell Lung Cancer Subtypes Depends on the Stage of the Disease and the Type of Material Studied
Source: Cancers (Basel). 2021 Jul 1;13(13):3314. doi: 10.3390/cancers13133314 (PMC8268630; doi:10.3390/cancers13133314)
Supplement: Supplementary file 1 [file cancers-13-03314-s001.zip]

Archive with 5 entries (5 files):
- cancers-1248054-Supplementary .pdf
- Supplementary Table S1_tissue_early stage.xlsx
- Supplementary Table S2_tissue_advanced stage.xlsx
- Supplementary Table S3_plasma_early stage.xlsx
- Supplementary Table S4_plasma_advanced stage.xlsx
