# Supplementary material for: The Ability of Metabolomics to Discriminate Non-Small-Cell Lung Cancer Subtypes Depends on the Stage of the Disease and the Type of Material Studied
Source: Cancers (Basel). 2021 Jul 1;13(13):3314. doi: 10.3390/cancers13133314 (PMC8268630; doi:10.3390/cancers13133314)
Supplement: Supplementary file 1 [file cancers-13-03314-s001.zip › Supplementary Table S1_tissue_early stage.xlsx]

## Sheet: Table_S1_tissue_early stage
Name	ADC vs CO		SCC vs CO		SCC vs ADC		Compound mass	Retention time	Fragmentation	Type of chromatography	Type of ionization
	% of change	p-value	% of change	p-value	% of change	p-value
Arginine	64.5372	0.0244335	33.9378	0.0781097	-0.428021	0.722205	174.112	0.495719	60.0558, 70.0655, 116.0703, 130.0976, 158.0923	RP	positive
Glutamic acid	101.882	0.00694984	79.0151	0.000128028	-15.502	0.504403	147.054	0.546813	85.0302, 102.0561, 128.0351	RP	negative
Glutamic acid	76.3898	0.0349107	72.7777	0.00195201	-12.1937	0.629105	147.053	3.93713	84.0443, 102.0552, 130.0500	HILIC	positive
Glutamic acid	106.461	0.00584543	50.2713	0.0199134	-31.8204	0.124215	147.053	3.94381	56.0495, 74.0239, 85.0285, 102.0547, 128.0335	HILIC	negative
Glutamine	79.3056	0.0403584	162.438	0.0193317	44.5702	0.768467	146.069	4.65496	41.9978, 58.0300, 67.0289, 74.0244, 84.0453, 86.0238, 99.0558, 101.0721, 109.0405, 127.0509, 128.0350	HILIC	negative
Histidine	126.512	3.34948e-05	178.307	0.0108847	30.3376	0.966807	155.07	0.496985	83.0608, 110.0712	RP	positive
Histidine	126.84	0.00148244	225.06	0.00403865	34.2801	0.521748	155.07	0.501853	41.9979, 72.0098, 80.0383, 81.0463, 93.0459, 108.0558, 110.0722, 118.0408, 136.0523, 137.0358	RP	negative
Histidine	207.856	0.000784471	114.313	0.0181781	-39.6947	0.192826	155.07	6.53816	83.0603, 93.0447, 95.0602, 110.0712	HILIC	positive
Leucine	34.8346	0.179648	60.524	0.00157147	13.0739	0.594084	131.095	3.94177	86.0962	HILIC	positive
Leucine/Isoleucine	94.538	0.00187557	57.0952	0.00742261	3.40268	0.864186	131.095	3.93288	S	HILIC	negative
Phenylalanine	171.844	2.07511e-05	157.455	0.000200734	15.7598	0.718761	165.079	0.605309	103.0536, 120.0805, 131.0482, 149.0602	RP	positive
Phenylalanine	32.8169	0.188936	79.1291	0.00281542	22.0946	0.41857	165.079	3.74619	103.0542, 120.0804, 131.0501	HILIC	positive
Proline	237.609	0.000124455	146.863	0.00201322	-2.7806	0.557807	115.063	0.553073	70.065	RP	positive
Proline	187.685	0.000193399	146.767	0.000996079	-4.00649	0.894388	115.063	4.96038	70.0651	HILIC	positive
Proline	625.441	0.000216005	201.807	9.58513e-05	-31.308	0.122631	115.064	4.98177	68.0501, 86.0206	HILIC	negative
Tryphophan	343.135	2.25059e-06	301.563	2.92254e-06	-2.67833	0.771969	204.09	0.648712	118.0645, 130.0697, 144.0808, 146.0597, 159.0907, 188.0700	RP	positive
Tyrosine	53.6387	0.0494101	52.9518	0.0314223	9.77734	0.657167	181.074	3.71509	72.0093, 74.0245, 93.0341, 106.0431, 119.0502, 134.0627, 136.0770, 162.0520, 163.0399	HILIC	negative
Valine	23.9287	0.310601	57.1864	0.00138985	-43.6383	0.0115155	117.079	4.19543	55.0535, 59.0728, 72.0807	HILIC	positive
Methylhistidine	373.335	0.00371076	184.934	0.00407855	30.7006	0.657333	169.085	7.63882	83.0622, 96.0681, 97.0765, 109.0750, 126.1014, 153.0621	HILIC	positive
Acetylaspartic acid	594.759	0.00154303	59.0628	0.0273011	-66.114	0.0284726	175.048	2.92165	41.9988, 58.0298, 59.0138, 70.0296, 71.0135, 88.0398, 96.9924, 112.0397, 114.0188, 115.0029, 130.0500, 156.0292	HILIC	negative
Pyroglutamic acid	142.06	0.00127086	97.8979	0.00560501	2.35576	0.72947	129.042	0.604891	41.0378, 56.0490, 84.0439, 102.0543	RP	positive
Pyroglutamic acid	93.8715	0.0305555	76.8262	0.129966	3.53982	0.646077	129.043	3.13698	82.029	HILIC	negative
Hydroxyglutaric acid	20272.5	#14%	1144.79	0.000860118	-72.2683	0.0284726	148.037	2.88437	44.9987, 57.0347, 85.0283, 101.0242, 103.0380, 129.0178	HILIC	negative
Betaina	7.724	0.708574	-43.8862	0.00294145	-43.6383	6.14007	117.079	6.14007	58.0649, 59.0728	HILIC	positive
Betaine	24.267	0.305196	-38.0885	0.0323851	-31.5704	0.0671633	117.079	0.551528	58.0648, 59.0728	RP	positive
Taurine	110.923	0.000818222	7.91152	0.715259	-40.4563	0.0466884	125.014	0.555746	108.012	RP	positive
Taurine	83.1795	0.00157567	18.5561	0.306194	-32.5432	0.0636215	125.015	0.551573	64.9706, 79.9573, 80.9652, 94.9801, 106.9807	RP	negative
Taurine	91.3722	0.00383021	35.0174	0.0162489	-38.6431	0.0202854	125.015	3.44294	44.0488, 84.9598, 108.0112	HILIC	positive
Taurine	12.4099	0.244764	-27.6574	0.112928	-29.5689	0.0400398	125.015	3.40294	64.9698, 79.9568, 80.9644, 94.9800, 106.9799	HILIC	negative
Glutathione	582.923	0.0226701	584.293	0.00231734	2.83367	0.64637	307.084	0.551292	58.9948, 76.0216, 84.0444, 116.0164, 130.0497, 142.0324, 144.0111, 162.0221, 170.0263, 179.0487, 187.0532, 215.0489, 233.0593, 245.0595, 291.0647	RP	positive
Glutathione	1085.29	0.0094709	1029.77	0.00105882	-5.13467	0.832303	307.084	0.55514	41.9989, 58.0299, 74.0246, 86.0246, 99.0558, 128.0349, 143.0458, 153.0660, 160.0069, 179.0459, 185.0562, 210.0875, 242.0777, 254.0775, 272.0873	RP	negative
Glutathione	26855.6	0.000514589	1051.11	0.000797243	-13.5386	0.578542	307.084	3.9244	58.9951, 76.0216, 84.0442, 116.0158, 130.0497, 142.0319, 144.0113, 162.0221, 170.0269, 179.0481, 215.0485, 233.0592, 245.0581, 291.0645	HILIC	positive
Guanosine	63.4244	0.0330108	12.6246	0.341257	-43.1396	0.0835992	283.092	0.55665	152.057	RP	positive
Guanosine	18.0259	0.373599	-57.0461	0.000326181	-63.7988	0.00185132	283.092	3.28483	135.0302, 152.0564	HILIC	positive
Guanosine monophosphate	1747.58	3.26585e-08	25574.2	1.72652e-07	-17.4421	0.300795	363.058	0.563053	78.9585, 96.9694, 150.0406, 211.0006	RP	negative
Inosine	89.3147	0.00596103	12.7836	0.575133	-43.4661	0.0247752	268.081	3.26472	92.0245, 108.0204, 135.0310, 267.0733	HILIC	negative
Uracil	160.885	0.00066123	28.9776	0.0152029	-25.7862	0.110107	112.027	0.591909	43.0190, 70.0283, 96.0083	RP	positive
Uridine monophosphate (UMP)	779.8	6.89926e-08	1666.25	2.26026e-06	-16.035	0.466389	324.036	0.562509	78.9592, 96.9694, 111.0205, 138.9791, 150.9805, 192.9897, 211.0011, 280.0209	RP	negative
Uridine diphosphate glucose	543.633	1.73056e-05	309.404	0.000564802	-34.7288	0.149546	566.054	0.632	78.9591, 96.9692, 158.9244, 211.0009, 241.0148, 272.9531, 305.0185, 320.9772, 323.0281, 384.9821, 402.9924, 467.0713	RP	negative
Adenosine monophosphate	1121.84	6.76273e-05	2906.6	1.21828e-06	-33.062	0.227	347.063	0.555845	97.0275, 136.0610	RP	positive
Methylthioadenosine	11152.9	0.000212035	3767.07	0.00148889	9.55688	0.630529	297.09	0.611974	61.0100, 136.0615	RP	positive
Methylthioadenosine	921.06	0.000270422	650.164	0.000257235	7.6614	0.899899	297.09	3.16512	61.0108, 97.0284, 136.0618, 145.0316, 163.0424	HILIC	positive
Oxidized glutathione	375.079	3.686e-05	162.009	0.000564925	-25.6886	0.19592	612.152	0.572643	99.05551, 128.0345, 143.0463, 153.0649, 160.0075, 179.0440, 197.0556, 210.0862, 254.0776, 272.0881, 288.0647, 304.0588, 306.0758, 338.0480, 482.1001, 593.1264	RP	negative
Xantine	188.443	0.0109762	311.016	0.000496055	90.4863	0.0434103	152.034	3.13078	41.9989, 108.0203	HILIC	negative
Hypoxanthine	123.129	0.00102131	63.7604	0.00126061	-7.82579	0.477295	136.038	0.578985	94.0395, 110.0344, 119.0346	RP	positive
L-threonic Acid/Hypoxanthine	130.301	0.00320856	37.4498	0.129163	-51.7915	0.0284726	136.037	3.59051	56.9986, 59.0141, 75.0098, 89.0246, 135.0310/41.9988, 65.0144, 66.0088, 92.0256, 133.0148	HILIC	negative
Lactic acid	117.315	0.0199518	136.782	0.0139334	-37.9005	0.087186	90.0319	2.68984	41.0035, 43.0190, 44.9987, 71.0138, 87.0085	HILIC	negative
Aminobutyric acid	98.9823	0.00336615	64.62	0.000776245	-16.0506	0.417244	103.064	0.54711	S	RP	negative
Acetylneuraminic acid	82.7573	0.0242964	-0.714474	0.976464	-23.9248	0.223661	309.105	3.29095	43.0187, 59.0140, 87.0089, 98.0610, 126.0561, 170.0463	HILIC	negative
Dipicolinic acid (DPA)	591.185	2.12328e-06	4949.91	#7%	-22.7783	0.149996	330.256	11.1029	59.0142, 231.2113, 285.2583	RP	negative
Lactic acid	371.077	5.62153e-06	544.431	7.25316e-06	-21.7322	0.276318	90.0319	0.614448	41.0022, 43.0184, 44.9979, 71.0138, 87.0080	RP	negative
Malic acid	200.093	3.46408e-05	156.109	0.000618058	-17.762	0.311913	134.022	0.585088	71.0137, 72.9934, 89.0245, 115.0035	RP	negative
Uric acid	70.9067	0.00502605	1.95262	0.906004	-40.0144	0.0325372	168.029	3.10837	41.9973, 69.0082, 81.0082, 96.0189, 97.0030, 123.0302, 124.0134	HILIC	negative
AMDA	107.633	0.00386881	197.356	0.000838292	23.3345	0.65572	202.143	7.40969	46.0644, 70.0652, 88.0869, 116.0707, 158.1291	HILIC	positive
Bilirubin	266.381	5.82176e-05	208.503	3.86319e-06	-24.9617	0.0778117	584.263	11.0184	299.139	RP	positive
Bilirubin	677.455	4.11603e-05	3196.23	4.85302e-08	-27.6938	0.149996	584.263	11.0188	253.1339, 285.1239	RP	negative
Creatinine	77.0682	0.00231749	198.575	2.88108e-05	79.6952	0.0202854	113.059	4.80931	44.0488, 72.0439, 86.0711	HILIC	positive
Creatine	136.839	0.000161695	875.303	0.000468326	317.102	0.00983061	131.07	0.545456	44.0498, 86.0965, 90.0549	RP	positive
Creatine	78.4931	0.00352708	382.093	5.07202e-06	181.742	0.00407141	131.07	4.81212	90.0555, 114.0660	HILIC	positive
Dihydrothymine	81.0083	0.0376456	480.648	0.0124105	466.045	0.0270903	128.059	5.13391	56.0489, 83.0604, 112.0994	HILIC	positive
Dimethylglycine	102.881	0.00422822	48.718	0.0235731	-33.3038	0.0975466	103.063	3.94388		HILIC	negative
Ethanolamine phosphate	545.951	3.1954e-05	429.927	1.67233e-05	-41.0152	0.0475094	141.019	5.72168	44.0496, 97.9690	HILIC	positive
Ethanolamine phosphate	990.222	4.19433e-06	465.203	0.000105025	-59.9499	0.0236774	141.019	5.95443	62.9628, 78.9592	HILIC	negative
Phosphoethanolamine	182.075	0.000237913	93.2806	0.00110095	-27.5964	0.202364	141.02	0.546531	78.9592	RP	negative
Niacinamide	392.158	4.26764e-05	189.524	4.76989e-05	-31.0506	0.12678	122.048	0.595412	53.0386, 78.0340, 80.0496, 106.0286	RP	positive
Nicotinamide	202.792	0.000330945	113.937	0.00054352	-26.3569	0.196353	122.048	3.29127	53.0387, 78.0336, 80.0494, 106.0285	HILIC	positive
Stearamide	28.0829	0.0294328	-38.2359	0.343004	-11.2692	0.359165	283.288	11.4664	43.0559, 57.0700, 102.0919, 116.1069, 130.1225	RP	positive
Trimethylamine	47.3644	0.0351863	3.7335	0.743912	-22.0548	0.0439897	59.0731	0.53	45.0576	RP	positive
Glucose 6-phosphate	114.887	0.0328805	-9.84639	0.657554	-40.8627	0.215338	260.03	0.56094	78.9586, 96.9692, 138.9797	RP	negative
Diacetylspermine	11799	0.00275091	59790.6	0.0836708	20.7731	0.44265	286.237	0.493282	72.0444, 100.0759, 171.1494	RP	positive
Acetylspermidine	831.456	1.62103e-05	586.548	0.000969313	-34.3743	0.399827	187.169	7.67852	58.0651, 72.0806, 100.0754, 112.1118, 117.1021, 171.1489	HILIC	positive
Phytosphingosine	319.382	0.0223532	121.999	0.00327212	-51.2765	0.0833221	317.293	5.36852	60.0450, 74.0606, 95.0847, 147.1157, 165.1603, 270.2782, 282.2800, 300.2895	RP	positive
Sphingosine	42.7118	0.00919837	-60.2061	0.0411815	-43.067	0.101483	299.283	5.70347	30.0322, 43.0531, 55.0537, 56.0489, 57.0689, 60.0433, 67.0539, 69.0693, 71.0846, 81.0693, 83.0853, 86.0602, 93.0693, 95.0852, 97.1009, 107.0847, 109.1001, 111.1165, 121.1003, 123.1170, 135.1165, 252.2691, 264.2686	RP	positive
Sphingosine	-55.5331	0.0021711	-74.3729	0.000164872	-33.5921	0.616874	299.283	3.2906	30.0344, 56.0497, 69.0700, 83.0854, 95.0852, 109.1008, 252.2684, 264.2686, 282.2792	HILIC	positive
Piperidine	25.8168	0.161907	58.5603	0.0036432	11.6602	0.600641	85.089	3.94341	41.0381, 42.0326, 43.0532, 44.0490, 56.0487, 57.0571, 58.0632, 69.0694, 70.0628	HILIC	positive
Glycerophospho-(N-acyl)-ethanolamine	349.85	0.185896	-24.6347	0.0814719	-80.4012	0.0216627	463.306	8.22697	155.0098, 292.2998, 310.3108, 390.2776	RP	positive
Glycerophospho-N-heptacenyl Ethanolamine	368.65	#78%	38.8442	0.3001	-70.7549	0.0106061	451.307	8.45524	155.0101, 280.3007, 298.3098, 378.2766	RP	positive
Glycerophospho-N-heptadecanoyl Ethanolamine	331.592	#78%	144.488	0.087488	-75.9948	0.00787619	467.301	8.04321	296.2912, 327.2891, 394.1054	RP	positive
Glycerophospho-N-hexadecenyl Ethanolamine	389.43	0.0165265	31.3769	0.126546	-70.5338	0.0183748	437.291	7.83247	155.0105, 266.2847, 284.2954, 364.2611	RP	positive
Glycerophospho-N-octadecanoyl Ethanolamine	115.893	0.0977541	-21.3194	0.149553	-66.0225	0.0146705	481.317	8.65707	155.0108, 310.3112, 341.3053, 421.2718	RP	positive
Glycerophospho-N-octadecenyl Ethanolamine	174.627	0.0505356	12.6337	0.556232	-57.3084	0.0466884	465.322	9.06539	155.0102, 294.3154, 312.3263, 392.2923	RP	positive
Adrenic Acid	631.93	# 64%	237.258	1.69461e-05	-52.3447	0.260337	332.271	11.4947	59.0138, 287.2772	RP	negative
Adrenic acid	437.639	0.00690474	225.647	0.00058435	-46.545	0.333935	332.271	2.49627	59.0148, 287.2748	HILIC	negative
Arachidonic acid	177.583	0.0404623	0.929494	0.937574	-61.2505	0.0310129	304.24	10.5794	43.0520, 55.0530, 57.0690, 67.0535, 69.0697, 71.0828, 79.0535, 81.0699, 83.0841, 91.0528, 93.0702, 95.0843, 105.0696, 107.0847, 109.1001, 119.0854, 121.1005, 123.1138, 131.0860, 133.1014, 135.1178, 147.1167, 149.0958, 157.1011, 161.1332, 163.1473, 171.1157, 175. 1466, 177.1625, 179.1071, 189.1255, 191.1793, 193.1211, 189.1255, 191.1793, 193.1211, 199.1469, 203.1807, 205.1881, 207.1398, 221.1534, …	RP	positive
Arachidonic acid	196.75	0.0184722	1.74113	0.909257	-65.8608	0.018405	304.24	10.5791	41.0404, 59.0137, 83.0501, 205.1951, 231.2115, 259.2425, 285.2226	RP	negative
Arachidonic acid	289.663	0.0485066	19.6505	0.236471	-71.9566	0.0284726	304.24	2.50569	41.0384, 59.0128, 67.0556, 83.0492, 163.0746, 177.0912, 191.1788, 205.1934, 231.2085, 259.2395, 285.2185, 301.2129	HILIC	negative
Docosahexaenoic acid (DHA)	374.132	0.00120804	105.518	0.00518146	-60.0641	0.0284726	328.24	2.50215	59.0128, 67.0551, 107.0845, 121.1023, 135.1146, 137.1315, 147.1147, 149.1318, 175.1467, 191.0549, 229.1937, 249.1857, 283.2389	HILIC	negative
Eicosadienoic Acid	*	4.89121e-05	931.447	4.81065e-06	-46.2655	0.0522405	308.27	2.49876		HILIC	negative
Eicosapentaenoic Acid	582.451	#29%	61.8329	0.0463721	-63.1042	0.018405	302.224	9.85562	59.0138, 229.1930, 257.2281	RP	negative
Eicosatrienoic acid (ETrE)	304.33	1.58627e-05	109.826	0.00183475	-50.9175	0.0322617	306.254	2.50243	59.0140, 261.2527, 287.2368	HILIC	negative
Oleic acid	68.6811	0.011896	12.5585	0.509157	-28.9551	0.263976	282.256	2.50346	S	HILIC	negative
Palmitic acid	36.2297	0.0216092	6.08978	0.666154	-18.7207	0.255901	256.24	11.0618	S	RP	negative
Acetylcarnitine	-6.78592	0.816139	-24.0631	0.0453339	-34.4871	0.113511	203.116	5.06103	60.0806, 85.0285, 144.1025	HILIC	positive
Arachidoylcarnitine	413.837	0.0110861	621.864	0.0595334	17.0242	0.669184	455.398	8.64444	60.0807, 85.0283, 144.1025, 397.3307	RP	positive
Arachidonoylcarnitine	149.379	0.0206912	71.3092	0.0233125	-19.3283	0.401133	447.335	6.59127	60.0799, 85.0281, 144.1027	RP	positive
Butyrylcarnitine	329.845	0.000375322	235.233	0.0016657	-35.7455	0.232762	231.148	0.604588	60.0790, 85.0269, 144.1004	RP	positive
Butyrylcarnitine	185.306	0.0130416	174.95	0.00183774	-33.3346	0.341292	231.147	4.46715	60.0806, 85.0284, 144.1022, 173.0813	HILIC	positive
Carnitine	37.5764	0.312166	-31.1153	0.0178883	-43.6182	0.0211005	161.105	0.539456	43.0182, 60.0810, 85.0282, 102.0910, 103.0391	RP	positive
Eicosadienoylcarnitine	548.035	0.00890914	603.28	9.21935e-06	-37.4751	0.358025	451.366	7.445	85.0284, 144.1020, 291.2688, 393.3009	RP	positive
Docosadienoylcarnitine	1011.16	0.00368794	1129.23	2.98191e-06	-76.6002	0.164026	479.397	8.27792	60.0809, 85.0285, 144.1011, 319.3016	RP	positive
Eicoseneoylcarnitine	423.639	0.00529474	612.159	0.000260683	-0.880377	0.910263	453.382	8.01457	60.0805, 85.0282, 144.1029	RP	positive
Heptadecanoyl carnitine	619.697	0.0208176	1826.91	0.00123335	-7.77961	0.910263	413.351	7.30574	60.0803, 85.0279, 144.1020, 355.2829	RP	positive
Hexadecanoylcarnitine	300.015	0.00431624	307.088	0.000289618	-5.49004	0.669184	399.335	6.8207	60.0804, 85.0282, 239.2375, 341.2682	RP	positive
Hexadecenoylcarnitine	243.945	0.00130552	222.351	0.000305914	22.2406	0.64637	397.319	6.16061	60.0811, 85.0286, 144.1014, 237.2209, 339.2527	RP	positive
Hexadecenoylcarnitine	107.426	0.0837825	85.2071	0.00501707	-16.1947	0.394458	397.32	6.2116	60.0809, 85.0279, 144.1000, 237.2217, 339.2531	RP	positive
Hydroxybutyrylcarnitine	74.1216	0.176092	50.9153	0.00263092	-52.7102	0.0990807	247.142	5.23129	60.0808, 85.0283, 144.1017, 189.0755	HILIC	positive
Hydroxyhexadecanoylcarnitine	66.6817	0.193627	74.6513	0.0176006	-9.29612	0.500583	415.33	5.71541	85.0288, 144.1028, 237.2199, 339.2537	RP	positive
Hydroxyhexanoylcarnitine	112.837	0.0449704	15.5393	0.525462	-36.8514	0.124087	275.173	0.605379	60.0807, 85.0284, 145.0484, 217.1070	RP	positive
Hydroxymyristoylcarnitine	28.4953	0.546526	36.2928	0.00701722	5.26774	0.867337	387.298	4.57559	60.0802, 85.0293, 311.2239	RP	positive
Hydroxyoctadecenoylcarnitine	202.608	0.0214923	224.211	0.000197445	-12.3195	0.539127	443.361	6.74665	60.0809, 85.0283, 144.1020, 265.2537, 385.2900	RP	positive
hydroxyoctanoyl carnitine	-2.72887	0.944393	-48.7703	0.0183089	-52.9632	0.0270903	303.204	4.1729	60.0804, 85.0279, 144.1015, 227.1276, 245.1377	HILIC	positive
Hydroxytetradecenoylcarnitine	-30.3003	0.300223	-67.3664	0.00105299	-41.4329	0.188207	385.283	4.10782	60.0811, 95.0852, 109.1021, 144.1023, 183.1755	RP	positive
Hydroxyvalerylcarnitine	347.431	0.0014857	706.31	2.363e-06	-28.401	0.371279	261.158	0.56355	60.0810, 85.0284, 144.1021, 185.0816	RP	positive
Octadecadienylcarnitine	16.5916	0.575082	-32.9798	0.0381499	-25.516	0.0114179	423.335	6.92665	60.0797, 85.0283, 365.2690	RP	positive
Octadecadienylcarnitine	315.587	0.0122332	162.845	0.000105527	-44.5373	0.192168	423.335	6.55052	60.0797, 85.0283,365.2693	RP	positive
Octadecenoylcarnitine	128.926	0.151204	127.433	0.000122046	-35.8605	0.948057	425.35	7.27646	60.0801, 85.0278, 144.1027, 367.2850	RP	positive
Octadecenoylcarnitine	182.084	0.0113694	226.405	0.00037775	-4.07241	0.72947	425.351	7.14844	60.0805, 85.0283, 144.1023, 367.2846	RP	positive
Octanoylcarnitine	90.2852	0.0389453	42.6144	0.0416764	-19.2278	0.236739	287.21	1.98861	60.0806, 85.0287, 127.1100, 144.1003, 229.1447	RP	positive
Pentadecanoylcarnitine	563.938	0.006685	833.739	1.91301e-05	-7.84604	0.994098	385.319	6.31127	85.0291, 144.1011, 225.2199, 327.2529	RP	positive
Propionylcarnitine	-36.0476	0.377619	-49.0962	0.0213392	-35.9433	0.426715	217.132	4.74585	60.0805, 85.0285, 159.0656	HILIC	positive
Stearoylcarnitine	412.459	0.00620622	684.047	0.0668462	45.9258	0.8267	427.366	7.77497	85.0287, 144.1021, 267.2681, 369.3003	RP	positive
Tetradecanoylcarnitine	209.876	0.0203602	190.822	0.000907926	-10.945	0.521398	371.304	5.78163	60.0803, 85.0281, 144.1015, 211.2051	RP	positive
Tetradecenoylcarnitine	85.9343	0.00999434	73.868	0.00898255	9.77586	0.8267	369.288	5.114	60.0805, 85.0279, 191.1792, 311.2234	RP	positive
Valerylcarnitine	132.539	0.0170306	320.102	0.0846063	73.4416	0.743977	245.163	4.25824	60.0809, 85.0284, 144.1027, 187.0963	HILIC	positive
Galactosylceramide (d18:1/16:0)/Glucosylceramide (d18:1/16:0)	119.12	0.00162512	227.291	0.000438181	30.0104	0.463631	745.57	13.6958	59.0144, 89.0244, 179.0561, 255.2339, 281.2460, 506.4885, 516.1454, 536.5035, 689.5581	RP	negative
LysoPA 18:1	139.548	0.000873312	21.3813	0.320601	-42.5796	0.0255945	523.291	8.07034	78.9595, 152.9952, 171.0053, 435.2509	RP	negative
LysoPC 14:0	244.786	0.0329235	1.76799	0.968034	-58.7023	0.0619639	467.301	6.20424	60.0793, 86.0961, 104.1068, 184.0735, 285.2449	RP	positive
LysoPC 14:0	238.75	0.0381515	-12.1902	0.751098	-63.8942	0.0800518	513.306	6.20233	168.0411, 227.2017, 452.2769	RP	negative
LysoPC 15:0	720.738	0.00181128	139.191	0.0367799	-66.8818	0.0133971	481.317	6.85019	60.0802, 86.0959, 104.1060, 184.0733, 299.2576	RP	positive
LysoPC 15:0	359.453	0.00330265	118.802	0.0183717	-60.3392	0.0197111	527.322	6.8487	224.0699, 241.2176, 466.2921	RP	negative
LysoPC 16:0	106.23	0.00974638	-0.733078	0.957186	-57.7468	0.0151468	531.309	7.48518	224.0690, 255.2335	RP	negative
LysoPC 16:0 sn1	211.397	0.00915754	15.1915	0.330262	-69.6099	0.0158568	495.333	7.48432	60.0809, 86.0965, 104.1070, 184.0733, 313.2735, 478.3290	RP	positive
LysoPC 16:0 sn1	182.633	0.0125331	-3.35242	0.846875	-66.9454	0.0151468	481.317	7.48531	168.0426, 224.0694, 255.2327	RP	negative
LysoPC 16:0 sn1	160.574	0.01063	-4.0214	0.800868	-65.3488	0.0151468	541.338	7.48517	168.0421, 224.0688, 255.2326, 480.3091	RP	negative
LysoPC 16:0 sn2	148.944	0.0326979	-1.97753	0.935265	-57.0164	0.0199449	495.333	7.24148	60.0805, 86.0963, 104.1068, 184.0738	RP	positive
LysoPC 16:0 sn2	175.627	0.0251749	1.46221	0.928556	-63.4398	0.0251483	481.316	7.24025	168.0416, 224.0686, 255.2327	RP	negative
LysoPC 16:0 sn2	189.217	0.0172729	-1.77945	0.918142	-64.2142	0.0178093	541.338	7.24012	168.0428, 224.0688, 255.2326, 480.3093, 540.3309	RP	negative
LysoPC 16:1 Plasm	966.359	0.18426	57.2747	0.0366151	-74.6368	0.0227396	479.337	7.89446	86.0962, 104.1072, 124.9995, 184.0734, 240.0988	RP	positive
LysoPC 16:1 sn1	3684.01	0.00039218	453.17	0.000366578	-50.318	0.0801327	493.317	6.79072	86.0971, 104.1070, 124.9991, 184.0731, 311.2604, 476.3118	RP	positive
LysoPC 16:1 sn1	86.6173	0.11873	81.0828	0.0158837	-24.3546	0.770802	539.322	6.63586	224.0694, 253.2175, 478.2942	RP	negative
LysoPC 16:1 sn2	418.094	0.0052244	153.847	0.00254871	-36.1606	0.228395	493.317	6.43582	60.0801, 86.0960, 104.1067, 124.9994, 184.0737, 311.2582	RP	positive
LysoPC 16:1 sn2	329.153	0.0147507	134.542	0.00192826	-46.0492	0.312983	539.322	6.46516	224.0703, 253.1780, 478.2942	RP	negative
LysoPC 17:0	275.856	0.0237655	26.7073	0.21782	-69.2817	0.0135248	509.348	8.11067	60.0798, 86.0971, 104.1070, 184.0740, 327.2875	RP	positive
LysoPC 17:0	270.266	0.0392454	22.9028	0.239058	-70.9363	0.0151468	555.353	8.11001	224.0683, 269.2489, 494.3260	RP	negative
LysoPC 18:0	179.833	0.071774	-6.3748	0.687331	-67.8146	0.016437	523.364	8.72343	86.0966, 104.1072, 124.9994, 184.0736, 506.3608	RP	positive
LysoPC 18:0 sn1	148.016	0.100119	-2.81119	0.870593	-66.3642	0.0176269	509.348	8.72259	168.0419, 224.0686, 283.2639	RP	negative
LysoPC 18:0 sn1	135.871	0.0888203	-1.45826	0.925113	-64.6767	0.0166682	569.369	8.72248	78.9592, 168.0432, 224.0690, 283.2642, 508.3406	RP	negative
LysoPC 18:0 sn2	159.127	0.196587	-27.1499	0.283459	-79.0082	0.0151468	509.348	8.48657	168.0419, 224.0686, 283.2639	RP	negative
LysoPC 18:0 sn2	143.197	0.26462	-22.1076	0.183578	-72.9919	0.0397437	569.369	8.48606	168.0423, 224.0684, 283.2635, 508.3402	RP	negative
LysoPC 18:1 sn1	276.589	0.0294958	35.5057	0.132518	-62.0209	0.0310129	521.348	7.91482	60.0811, 86.0965, 104.1074, 184.0734, 339.2891, 504.3445	RP	positive
LysoPC 18:1 sn1	236.924	0.0231107	22.6121	0.256583	-56.0258	0.0406075	507.332	7.91422	168.0423, 224.0708, 281.2490	RP	negative
LysoPC 18:1 sn2	483.08	0.00444413	155.545	0.00222226	-49.7116	0.148468	521.348	7.69333	86.0961, 125.0000, 184.0735, 339.2888, 504.3452	RP	positive
LysoPC 18:1 sn2	5312.63	#7%	332.609	0.000183827	-48.7215	0.167815	507.332	7.69241	168.0429, 224.0710, 281.2495	RP	negative
LysoPC 18:2	185.541	0.00814868	-0.326182	0.989108	-66.9257	0.0155488	505.316	7.15336	224.0692, 279.2331	RP	negative
LysoPC 18:2 sn1	195.531	0.0116829	10.3571	0.597884	-60.3387	0.0415053	519.332	7.15432	60.0802, 86.0962, 104.1067, 124.9997, 184.0738, 337.2740	RP	positive
LysoPC 18:2 sn1	180.533	0.00728323	14.3884	0.442218	-59.3616	0.0452236	565.338	7.15312	168.0408, 224.0689, 279.2329, 504.3090	RP	negative
LysoPC 18:2 sn2	369.932	0.000786018	90.1948	4.48536e-05	-57.2802	0.0596441	519.332	6.93463	60.0802, 86.0959, 104.1064, 124.9991, 184.0739, 337.2742	RP	positive
LysoPC 18:2 sn2	363.113	0.00106137	96.0698	8.71681e-05	-63.0307	0.0478632	565.338	6.93309	168.0421, 224.0690, 279.2329, 504.3088	RP	negative
LysoPC 20:1	326.172	NS	122.888	0.00389523	-53.4198	0.154337	595.385	9.05093	224.0678, 309.2786, 534.3545	RP	negative
LysoPC 20:2	1794.23	0.00655933	317.521	4.28349e-07	-57.6017	0.235641	547.364	8.27486	104.1063, 184.0731, 530.3585	RP	positive
LysoPC 20:2	271.977	0.00806012	92.4989	0.000141156	-61.2941	0.0589786	593.369	8.2864	224.0696, 307.2646, 532.3416	RP	negative
LysoPC 20:3	243.369	0.00978992	64.1571	0.00630226	-41.9005	0.409427	591.353	7.64672	224.0693, 305.2490, 530.3227	RP	negative
LysoPC 20:3 sn1	364.94	0.0090544	62.5382	0.0092899	-52.0919	0.0579317	545.348	7.66041	86.0958, 104.1065, 124.9990, 184.0735	RP	positive
LysoPC 20:3 sn2	409	0.000141084	269.037	1.37613e-05	-23.968	0.0920859	545.348	7.45946	86.0958, 104.1067, 124.9987, 184.0737	RP	positive
LysoPC 20:4	126.178	0.0245408	27.9169	0.17294	-31.5911	0.18051	543.332	7.21765	60.0803, 86.0961, 104.1069, 124.9992, 184.0739, 361.2735	RP	positive
LysoPC 20:4	151.102	0.00807566	44.0989	0.0171103	-30.4352	0.264233	589.338	7.21647	224.0671, 303.2327, 528.3084	RP	negative
LysoPC 22:6 sn1	104.909	0.00281487	37.44	0.0768796	-1.78961	0.577949	567.332	7.2081	60.0806, 86.0955, 104.1067, 124.9985, 184.0733	RP	positive
LysoPC 22:6 sn1	127.912	0.000554366	39.6976	0.0623474	-21.681	0.300075	613.337	7.2068	224.0688, 283.2433, 327.2331, 552.3085	RP	negative
LysoPC 22:6 sn2	440.761	5.33357e-05	118.019	2.7784e-06	-38.2151	0.0596441	567.332	7.029	60.0806, 86.0959, 104.1069, 124.9983, 184.0737	RP	positive
LysoPC 22:6 sn2	337.999	0.0004009	489.677	2.46163e-06	-38.0401	0.189459	613.337	7.02788	224.0694, 283.2431, 327.2323, 552.3088	RP	negative
LysoPC O-16:1 / LysoPC P-16:0	771.676	0.173585	58.4767	0.0425769	-74.0229	0.20569	525.343	7.8924	168.0428, 224.0688, 464.3136	RP	negative
LysoPE 16:0 sn1	187.184	0.121578	-38.4181	0.0302239	-77.378	0.0311953	453.286	7.41751	44.0488, 282.2790, 313.2738	RP	positive
LysoPE 16:0 sn1	217.509	0.105954	-40.8127	0.0251205	-80.4341	0.0228388	453.286	7.41659	140.0113, 196.0385, 255.2330	RP	negative
LysoPE 16:0 sn2	100.882	0.161123	-60.8526	0.00264824	-73.0792	0.0158423	453.286	7.17302	44.0488, 282.2729, 313.2741	RP	positive
LysoPE 16:0 sn2	114.898	0.203506	-38.709	0.0361518	-70.7446	0.0629384	453.285	7.17126	140.0100, 196.0381, 255.2333	RP	negative
LysoPE 16:1	528.972	0.0927042	75.8219	0.00790895	-74.1424	0.0752375	451.269	6.59881	196.0373, 253.2171	RP	negative
LysoPE 17:0	189.228	0.05136	29.6331	0.199064	-65.6287	0.0166682	467.301	8.04226	140.0103, 196.0369, 269.2481	RP	negative
LysoPE 18:0 sn1	120.625	0.104189	-23.7495	0.131236	-67.3859	0.018405	481.317	8.65666	140.0113, 196.0378, 283.2645	RP	negative
LysoPE 18:0 sn2	84.2306	0.207177	-31.0411	0.0395155	-65.716	0.0413372	481.317	8.42037	140.0113, 196.0378, 283.2645	RP	negative
LysoPE 18:1	155.858	0.231398	-29.2268	0.144548	-74.166	0.0230074	479.302	7.8485	44.0487, 339.2896	RP	positive
LysoPE 18:2 sn1	148.007	NS	7.91018	0.631121	-61.359	0.0263227	477.285	7.08563	196.0391, 279.2332	RP	negative
LysoPE 18:2 sn2	162.563	0.000884952	63.4482	0.0175784	-43.689	0.0677409	477.285	6.86477	196.0393, 279.2335	RP	negative
LysoPE 20:4	13.7059	0.592867	-25.3087	0.0338378	-23.8878	0.212065	501.285	7.15813	140.0115, 196.0387, 303.2329	RP	negative
LysoPE 22:4	12.4487	0.392103	-0.57789	0.955709	-18.6201	0.0361875	529.316	8.11544	78.9589, 140.0097, 196.0372, 331.2633	RP	negative
LysoPE 22:5	54.6602	0.0104817	-12.3015	0.203466	-43.2248	0.0196513	527.301	7.28596	140.0110, 285.2586, 329.2484	RP	negative
LysoPE 22:6	45.6156	0.0692683	26.9292	0.00826202	-19.0066	0.345812	525.285	7.14503	140.0118, 196.0375, 283.2420, 327.2322	RP	negative
LysoPE P-16:0	405.9	0.0213326	29.681	0.137143	-72.8771	0.0192246	437.291	7.83169	78.9589, 140.01180, 196.0383, 239.2383, 375.2311	RP	negative
LysoPE P-17:0	280.008	0.0309853	105.824	0.0157892	-54.8166	0.0867191	451.306	8.45535	140.0114, 196.0376	RP	negative
LysoPG 18:0	-59.4342	0.0475112	-55.4467	0.00905837	28.0759	0.786926	512.311	12.1286	152.9946, 227.0334, 283.2635	RP	negative
LysoPG 18:1 sn1	-64.8543	0.0246319	-62.9528	0.0029327	59.9624	0.947016	510.296	10.2561	152.9951, 227.0317, 281.2474	RP	negative
LysoPG 18:1 sn2	213.302	1.27573e-05	163.404	0.00483759	7.67964	0.925093	510.295	9.72622	152.9951, 227.0317, 281.2474	RP	negative
LysoPG 18:2	115.537	0.0437165	44.6296	0.220952	-21.5723	0.514331	508.28	8.52004	78.9590, 152.9955, 227.0318, 279.2330	RP	negative
LysoPG 20:4	102.651	0.0341372	51.8706	0.137703	-7.14401	0.704028	532.279	8.64502	152.9930, 205.1919, 259.2424, 303.2324	RP	negative
LysoPG 22:6	221.693	0.0379804	50.5723	0.0968833	-40.5842	0.334594	556.28	8.62367	152.9963, 227.0339, 283.2437, 327.2318	RP	negative
LysoPI 16:0	190.225	0.00760284	8.28099	0.717292	-63.474	0.0151468	572.296	8.4184	78.9589, 152.9960, 241.0126, 255.2335, 315.0487, 391.2247	RP	negative
LysoPI 18:0	256.976	0.0441029	28.2745	0.0789754	-58.1107	0.0397437	600.328	10.6117	78.9592, 152.9975, 241.0113, 283.2638, 315.0485	RP	negative
LysoPI 18:1 sn1	175.064	0.00812443	-16.2255	NS	-53.8045	0.0397437	598.311	8.96213	152.9959, 241.0119, 281.2488, 315.0480, 417.2422	RP	negative
LysoPI 18:1 sn2	9.91581	0.823051	-46.2274	0.0390324	-13.8774	0.770434	598.311	8.6887	78.9586, 152.9951, 241.0116, 281.2476, 315.0476	RP	negative
LysoPI 18:2	227.859	0.00695302	51.8905	0.0210053	-60.1662	0.0495033	596.296	7.56776	78.9597, 152.9953, 174.9551, 241.01267, 279.2319, 315.0483, 415.2207	RP	negative
LysoPI 20:3	240.565	0.027836	28.6397	0.0881562	-56.2283	0.0352888	668.314	10.6111	152.9962, 241.0104, 283.2642, 315.0478, 419.2573, 599.3186	RP	negative
LysoPI 20:3 sn1	645.998	#14%	301.531	0.00040305	-53.2478	0.191373	622.311	8.716	152.9942, 241.0108, 305.2472, 315.0490	RP	negative
LysoPI 20:3 sn2	501.623	0.00879312	1900.2	9.96247e-06	-36.102	0.368737	622.311	8.34854	152.9954, 241.0119, 305.2483, 315.0478, 441.2408	RP	negative
LysoPI 20:4 sn2	258.914	0.000290934	154.694	6.37907e-05	-48.5692	0.0904135	620.296	7.7145	78.9586, 152.9954, 241.0111, 303.2321, 315.0473, 439.2251	RP	negative
PC 14:0/18:2; PC 16:1/16:1	76.7528	0.00889493	-8.8134	0.590438	-23.7501	0.323475	775.538	13.7	168.0420, 227.2014, 253.2168, 279.2324, 714.5061	RP	negative
PC 14:0/22:6	84.9187	0.00119623	54.0831	0.0352818	-6.58015	0.855307	823.537	13.1343	168.0417, 227.2018, 327.2318, 452.2770, 762.5072	RP	negative
PC 15:0/20:4	85.1529	0.0179392	89.566	0.000738524	-9.7298	0.90332	813.552	13.6772	168.0414, 224.0694, 241.2170, 303.2326, 752.5222	RP	negative
PC 16:0/18:2	53.0358	0.0124411	21.1358	0.349596	-11.7484	0.296233	793.54	14.1133	168.0423, 255.2324, 279.2318, 480.3048, 742.5383	RP	negative
PC 16:1/20:4	126.427	0.00946063	-16.1531	0.262754	-65.7619	0.0219895	825.552	13.2544	168.0402, 253.2160, 303.2329, 478.2953, 764.5215	RP	negative
PC 16:1/22:6	174.831	0.000343957	88.9708	0.0152795	-7.69966	0.811505	849.552	13.3128	168.0413, 253.2163, 327.2323, 478.2934, 788.5213	RP	negative
PC 17:0/20:4	90.2085	0.0261198	46.2524	0.0132478	-23.4343	0.713442	841.583	14.3983	168.0425, 269.2462, 303.2325, 494.3243, 780.5543	RP	negative
PC 18:0/22:6	171.112	0.00874346	108.726	5.79589e-05	-14.2518	0.937118	879.598	14.22	168.0435, 283.2619, 327.2327, 508.3384, 818.5674	RP	negative
PC 18:1/22:6	230.035	0.00316546	99.404	0.00187376	-30.8443	0.217842	877.582	13.8209	224.0700, 281.2481, 327.2318, 506.3243, 816.5534	RP	negative
PC 18:1/22:6	95.6898	0.00332244	21.9117	0.519927	-19.4353	0.311913	877.582	13.768	224.0700, 281.2481, 327.2318, 506.3243, 816.5534	RP	negative
PC 18:2/22:6	145.583	0.0183173	60.3412	0.00100882	-28.5108	0.499734	875.567	13.5506	168.0433, 224.0687, 279.2324, 327.2324, 814.5368	RP	negative
PC 18:2/22:6	107.911	0.0416154	83.3102	0.00880664	-18.3615	0.823005	875.568	13.4665	168.0433, 224.0688, 279.2326, 327.2328, 814.5376	RP	negative
PC 20:4/14:0	59.2254	0.0308502	42.0339	0.0591004	-9.99877	0.701601	799.537	13.3181	168.0410, 227.2021, 303.2323, 452.2791, 738.5059	RP	negative
PC 20:4/22:4	211.445	0.00047703	174.617	3.70592e-05	-0.678763	0.867126	903.596	14.0519	303.2318, 331.2619, 556.3335, 842.5652	RP	negative
PC 20:4/22:6	155.276	0.0652784	60.7921	0.0214705	-17.2817	0.885746	899.568	13.3811	168.0424, 224.0688, 303.2317, 327.2324, 838.5374	RP	negative
PC 29:0	91.9224	0.0185284	24.0012	0.416649	-28.7455	0.134995	691.515	13.376	86.0694, 124.9987, 184.0731, 509.4545	RP	positive
PC 34:1 Plasm	51.2225	0.00330752	20.2569	0.186036	-11.1999	0.134995	760.616	13.0764	125.0009, 184.0730, 577.5191	RP	positive
PC 35:1	118.688	0.00901297	51.7135	0.0484247	-37.0991	0.192168	795.577	14.3938	86.0963, 124.9994, 162.9557, 184.0732, 575.5050, 737.4515	RP	positive
PC 35:5	117.891	0.00169827	88.0377	7.94565e-05	-25.1415	0.211238	787.519	13.4615	86.0962, 146.9813, 184.0730, 583.5091, 605.4900, 729.4820	RP	positive
PC 36:4 Plasm	35.262	0.3716	-49.9553	0.0499046	-64.4537	0.0778117	787.546	13.9207	86.0962, 146.9813, 184.0730, 583.5089, 605.4899, 729.4817	RP	positive
PC 36:6	94.2087	0.000545005	136.874	0.00635088	-16.9142	0.220048	777.531	13.1255	86.0965, 184.0733, 595.4586	RP	positive
PC 38:3	92.9023	0.00477006	52.3306	0.0274325	-13.6771	0.206478	833.593	14.2209	60.0804, 86.0965, 124.9992, 184.0733, 651.5278, 775.4621	RP	positive
PC 38:3	116.05	0.0134305	53.1883	0.028823	-21.8518	0.270263	833.593	14.3217	60.0804, 86.0965, 124.9992, 184.0733, 651.5278, 775.4621	RP	positive
PC 38:5	113.932	0.00507453	120.397	3.69844e-05	-15.1201	0.21078	807.577	13.9504	60.0809, 86.0965, 124.9989, 184.0735, 625.5181	RP	positive
PC 38:5	116.909	0.0137718	53.0558	0.0231793	-33.6355	0.136083	829.562	13.5374	86.0965, 124.9994, 184.0732, 625.5184, 674.4999, 771.4790	RP	positive
PC 38:5	50.2664	0.14801	107.272	0.0267004	-3.69686	0.919248	829.562	13.459	86.0965, 124.9994, 184.0732, 625.5184, 674.4999, 771.4790	RP	positive
PC 40:6	16.3569	0.351345	54.2116	0.0326045	14.5719	0.691526	855.575	14.4723	86.0964, 146.9816, 184.0735, 651.5341, 673.5163, 797.5095	RP	positive
PC 40:6	202.607	0.024504	78.9048	0.0343975	-30.762	0.64637	855.578	13.6145	86.0965, 146.9817, 184.0735, 651.5344, 673.5161, 797.5085	RP	positive
PC 40:6 Plasm	39.0865	0.0379043	14.3142	0.149794	-4.55394	0.579779	839.58	14.3576	86.0963, 146.9817, 184.0728, 635.5370, 657.5215, 781.5136	RP	positive
PC 40:8	238.342	0.00321602	37.0291	0.126219	-36.0883	0.417715	831.578	13.7009	86.0957, 184.0729, 649.5166, 773.5086	RP	positive
PC 40:9	108.585	0.00210422	22.9476	0.235011	-10.7929	0.557807	827.546	13.0875	86.0970, 184.0733, 645.4790	RP	positive
PC 42:8	180.58	0.0112545	151.646	0.000289042	2.08596	0.835953	857.593	14.0501	60.0800, 86.0958, 124.9991, 184.0729	RP	positive
PC P-16:0/18:2	129.042	NS	130.29	0.00749565	16.2386	0.703838	787.572	14.5184	279.2315, 464.3116, 726.5423	RP	negative
PC P-18:0/22:6	75.5558	0.029199	36.0363	0.00486022	0.759171	0.98743	863.604	14.3536	283.2394, 327.2332, 802.5729	RP	negative
PC P-18:1/20:4	64.3449	0.0169948	44.7337	0.131626	-3.51035	0.731266	837.588	14.4978	168.0397, 303.2324, 490.3282, 776.5578	RP	negative
PE 16:0/22:6	42.7458	0.0284936	31.9106	0.144346	-7.5986	0.853132	763.522	13.634	140.0123, 196.0378, 255.2323, 283.2424, 327.2324, 452.2769	RP	negative
PE 17:0/20:4	95.6826	0.0011577	19.2075	0.20023	-31.6977	0.0361875	753.531	14.3188	140.0111, 269.2479, 303.2319	RP	negative
PE 32:2	61.8636	0.030645	52.0964	0.034981	10.183	0.735715	689.5	13.8978	313.2728, 549.4876, 672.9678	RP	positive
PE 36:5	178.213	0.000582928	49.3609	0.0693723	-20.8425	0.178567	737.5	13.4665	311.2578, 597.4876	RP	positive
SM 32:1	70.2862	0.00403393	23.7955	0.132919	-16.7238	0.263687	660.52	12.2564	78.9588, 168.0427	RP	negative
SM 35:1	62.6794	0.0174718	7.27205	0.737042	-25.3434	0.136083	716.582	13.49	86.0958, 124.9991, 166.0631, 184.0731, 699.5782	RP	positive
SM 35:1	63.247	0.00313897	3.93962	0.851961	-31.7027	0.0867191	762.588	13.4918	168.0431, 701.5588	RP	negative
SM 36:2	3.23214	0.83541	-46.0043	0.00293654	-39.5699	0.0466884	728.583	13.2976	86.0963, 124.9994, 146.9819, 184.0733, 524.5223, 546.5144, 670.5052, 711.5811	RP	positive
SM (d18:1/18:0)	86.1583	0.00412045	135.085	0.0153499	4.11825	0.539127	769.56	13.9446	86.0962, 146.9820, 162.9556, 184.0730, 549.4854, 587.4432, 711.4358	RP	positive
SM(d18:0/16:0)	92.8131	0.00636002	93.5857	0.0154858	-13.5151	0.211238	743.546	13.7563	86.0964, 124.9994, 162.9556, 184.0731, 561.4276, 685.4200, 701.4509	RP	positive
SM(d18:1/12:0)	117.675	0.000333394	74.9607	0.0242401	-4.49524	0.400593	646.504	11.3404	184.073	RP	positive
SM(d18:1/12:0)	129.642	0.000158492	72.2723	0.0320138	-15.2872	0.327296	692.51	11.3406	168.0415, 631.4812	RP	negative
SM(d18:2/14:0)	94.4343	0.00831566	18.2207	0.28715	-24.9016	0.388158	672.52	11.5879	184.073	RP	positive
SM(d18:2/14:0)	84.9572	0.0163496	25.0699	0.198232	-23.507	0.731266	718.526	11.588	168.0426, 657.4971	RP	negative
SM(d18:2/15:0)	96.1917	0.010924	3.36449	0.823634	-38.2528	0.191373	686.536	12.4711	78.9591, 168.0441	RP	negative
* Observed only in one group ADC or SCC, not observe in control
#64% - Metabolite detected in 64% of control samples
#7% - Metabolite detected in 7% of control samples
#29% - Metabolite detected in 29% of control samples
#14% - Metabolite detected in 14% of control samples
#78% - Metabolite detected in 78% of control samples
NS - Not statistical
RP- reverse phase chromatography; HILIC- hydrophilic interaction chromatography
ADC- adenocarcinoma
SCC - squemous cell carcinoma
CO - control
(+) percentage of change ADC vs CO - increase metabolite intensity in ADC relative to CO
(-) percentage of change ADC vs CO - decrease metabolite intensity in ADC relative to CO
(+) percentage of change SCC vs CO - increase metabolite intensity in SCC relative to CO
(-) percentage of change SCC vs CO - decrease metabolite intensity in SCC relative to CO
(+) percentage of change SCC vs ADC - increase metabolite intensity in SCC relative to ADC
(-) percentage of change SCC vs ADC - decrease metabolite intensity in SCC relative to ADC
S - confirmed by a standard
