# Supplementary material for: The Ability of Metabolomics to Discriminate Non-Small-Cell Lung Cancer Subtypes Depends on the Stage of the Disease and the Type of Material Studied
Source: Cancers (Basel). 2021 Jul 1;13(13):3314. doi: 10.3390/cancers13133314 (PMC8268630; doi:10.3390/cancers13133314)
Supplement: Supplementary file 1 [file cancers-13-03314-s001.zip › Supplementary Table S2_tissue_advanced stage.xlsx]

## Sheet: Table_S2_tissue_advanced stage
Name	VIP	ADC		SCC		LCC		Compound mass	Retention Time	Fragmentation	Type of chromatography	Type of ionization
		Average intensity	SD	Average intensity	SD	Average intensity	SD
Adrenic acid	1.14851	81127	117894	95627.5	159056	18668.6	10275.3	332.271	11.5156	59.0140, 233.2257, 287.2737	RP	negative
Arachidonic acid	1.22467	916113	1.07655e+06	674447	1.03399e+06	198601	130158	304.24	10.6038	43.0520, 55.0530, 57.0690, 67.0535, 69.0697, 71.0828, 79.0535, 81.0699, 83.0841, 91.0528, 93.0702, 95.0843, 105.0696, 107.0847, 109.1001, 119.0854, 121.1005, 123.1138, 131.0860, 133.1014, 135.1178, 147.1167, 149.0958, 157.1011, 161.1332, 163.1473, 171.1157, 175. 1466, 177.1625, 179.1071, 189.1255, 191.1793, 193.1211, 189.1255, 191.1793, 193.1211, 199.1469, 203.1807, 205.1881, 207.1398, 221.1534, …	RP	negative
Oleic acid	1.38996	99404.5	105152	191913	367244	39595.8	25972.1	282.256	11.4438	S	RP	negative
Dipicolinic acid (DPA)	1.09238	54408.7	106452	60002.4	112423	7560.32	3932.74	330.256	10.8529	59.0139, 231.2098, 285.2595	RP	negative
Dipicolinic acid (DPA)	1.20262	66578.9	121334	125376	328091	14877.4	10157.4	330.256	11.1598	59.0142, 231.2113, 285.2583	RP	negative
Stearoyl-EA	1.3017	27211.2	39636.1	45805	143309	6857.07	2093.18	327.314	10.6909	44.0482, 57.0692, 62.0595, 71.0860, 81.0680, 95.0830	RP	positive
Histidine	1.58101	160772	242445	280043	549310	58691.2	47385.1	155.07	0.521576	41.9988, 67.0293, 72.0082, 81.0466, 93.0450, 108.0577, 109.0399, 110.0717, 137.0356	RP	negative
Arginine	1.3102	88953.7	105762	116064	155898	38537.6	27059.4	174.112	0.516722	41.0152, 114.0571, 131.0823, 156.0776	RP	negative
Acetylmethionine	1.2285	71390.1	65063.2	74118.6	43942.7	44010.8	29739.2	191.062	0.782661	46.9961, 84.0435, 98.0613, 142.0512, 148.0438	RP	negative
Leucyl-Lysine	1.45174	15845.7	7222.94	15518.3	6659.37	5351.1	4170.12	259.189	0.50083	84.0808, 129.1021, 243.2231	RP	positive
LysoPA 18:0	1.01948	41781.7	67303.3	27213.4	42593.5	7760.52	9380.9	438.274	9.41587	78.9590, 152.9956, 283.2597	RP	negative
LysoPC 14:0	1.39175	77760.1	85715.7	41699.4	97075.7	17566.8	9530.31	513.307	6.29174	44.9976, 227.2016, 452.2771	RP	negative
LysoPC 14:0	1.18945	71625.2	75447.9	40371	100431	14994.4	7619.78	467.301	6.28691	60.0793, 86.0961, 104.1068, 184.0735, 285.2449	RP	positive
LysoPC 16:0 Plasm	1.02446	230327	514215	201696	356391	45883.6	57020.6	481.353	7.93089	60.0802, 86.0966, 104.1069, 124.9994, 184.0739	RP	positive
LysoPC 16:2 Plasm	1.02895	20504.6	23609.4	10162.6	11178.1	3297.5	3373.57	477.322	7.57408	86.09555, 124.9993, 459.8532	RP	positive
LysoPC 17:0	1.02873	77567.6	128175	38300.4	98171.3	13063.2	14195.1	509.348	8.2042	60.0798, 86.0971, 104.1070, 184.0740, 327.2875	RP	positive
LysoPC 18:0 sn1	1.1887	332880	392043	176075	275135	74024.3	37449.8	509.348	8.82506	78.9594, 168.0429, 224.0688, 283.2641	RP	negative
LysoPC 18:0 sn1	1.20459	1.86838e+06	2.27283e+06	956563	1.41268e+06	414432	210403	569.37	8.82462	224.0688, 283.2640, 508.3399	RP	negative
LysoPC 18:0 sn1	1.00203	2.3239e+06	2.70915e+06	1.18185e+06	1.84928e+06	436898	278270	523.365	8.82064	60.0812, 104.1069, 124.9994, 184.0734, 341.3046, 506.3607	RP	positive
LysoPC 18:0 sn2	1.49988	223100	365730	73704.4	102783	45117.5	26866.5	569.369	8.58599	168.0428, 224.0692, 283.2641, 508.3403	RP	negative
LysoPC 18:1	1.11015	766524	747978	422225	426452	313748	220951	567.354	8.013	224.0699, 281.2491, 506.3252	RP	negative
LysoPC 18:1 sn2	1.26831	65300.8	80813.7	124543	619334	6719.97	4541.61	521.348	8.13412	60.0807, 86.0964, 104.1068, 124.9998, 184.0736, 339.2887	RP	positive
LysoPC 18:2	1.04002	30496	19597.4	16676.1	10227.6	13257.4	8391.71	505.316	7.24636	224.0692, 279.2331	RP	negative
LysoPE 16:0	1.0477	55725.8	70183.5	32113.3	59169.7	14614.3	5319.08	521.273	7.5029	196.0368, 255.2330, 452.2766	RP	negative
LysoPE 18:1 sn1	1.7151	50489.1	57644.9	36210.2	140673	2570.79	2373.18	479.302	8.06167	339.289	RP	positive
LysoPG 16:0	1.25943	36021.7	30116	24328.5	25784	6219.72	5375.53	484.28	8.8973	78.9586, 152.9955, 227.0305, 255.2324	RP	negative
LysoPI 16:0	1.21293	159173	118935	101532	113060	45974.2	35323.4	572.296	8.31018	78.9589, 152.9960, 241.0126, 255.2335, 315.0487, 391.2247	RP	negative
LysoPS 16:0	1.37321	30677.9	43796.9	34581.7	74232.9	4011.77	2757.14	497.275	7.8766	78.9593, 152.9955, 255.2296, 409.2347	RP	negative
LysoPS 22:6	1.74872	14275.5	5805.43	8296.44	4794.12	9577.16	5551.26	569.272	7.23515	78.9588, 152.9952, 381.2381	RP	negative
Octadecadienylcarnitine	1.03788	16225.4	10686	17499.2	10800.2	13168.6	12632.5	423.335	7.06617	60.0797, 85.0283, 144.1020, 365.2690	RP	positive
Octadecenoylcarnitine	1.02447	610511	472890	1.07566e+06	1.79875e+06	758992	997800	425.351	7.29533	60.0803, 85.0283, 144.1020, 367.2855	RP	positive
Heptadecanoylcarnitine	1.19294	12336.3	13970.2	17828	14913.3	12047.6	9687.33	413.351	7.35835	60.0810, 85.0282, 144.1012, 253.2517, 355.2824	RP	positive
Hexadecenoylcarnitine	1.01349	120110	130995	130048	160389	108362	158918	397.319	6.37376	60.0809, 85.0279, 144.1000, 237.2217, 339.2531	RP	positive
Hexadecenoylcarnitine	1.0834	36455.4	26174	71963.7	143438	51335.7	101417	397.319	6.30045	60.0805, 85.0282, 144.1020, 339.2525	RP	positive
Hexanoylcarnitine	1.18625	84647.1	63125.3	63779.1	58589.3	65395.9	43645.6	259.179	0.93176	60.0810, 85.0284, 99.0805, 144.1013, 201.1121	RP	positive
Hydroxyhexadecanoylcarnitine	1.52955	13055	10733.1	23732.2	27492	11846.4	10188.8	415.33	5.93542	60.0809, 85.0285, 144.1023, 237.2219, 339.2528	RP	positive
Hydroxyhexanoylcarnitine	1.18223	25669.7	31154.1	17381.5	10709.6	28758.4	21332.5	275.173	0.62236	60.0807, 85.0284, 145.0484, 217.1070	RP	positive
Palmitoyl Ethanolamide	1.25767	50876.7	107728	97329	312576	7400.38	2748.06	299.283	9.36078	44.0593, 62.0602, 71.0856, 85.1016, 283.2621, 300.2903	RP	positive
PC 18:1Plasm/0:0	1.03326	109020	221007	114488	222314	24476.8	27120.2	507.369	8.33678	60.0808, 86.9668, 104.1069, 124.9996, 184.0728	RP	positive
PC 32:0 Plasm	1.05229	108850	91742.5	188003	243787	130541	84402	741.568	14.5399	86.0968, 124.9999, 146.9813, 184.0731, 502.3286, 537.5066, 559.4671, 683.4879	RP	positive
PC 32:1	1.60341	942297	790972	1.08958e+06	945503	915278	607481	753.531	13.9641	86.0964, 146.9816, 184.0734, 549.4879, 571.4700, 695.4622	RP	positive
PC 34:2	1.12758	51187.2	219139	67065.9	128931	5998.98	5009.26	779.547	13.3241	60.0807, 86.0965, 124.9994, 146.9813, 184.0734, 575.5010, 597.4769, 721.4710	RP	positive
PC 34:2(OH)	1.11321	7556.68	9781.81	5529.27	3490.29	26345	43822.9	773.559	13.3005	184.073	RP	positive
PC 36:6	1.02217	30469.7	19657.4	21746.9	17782.4	27731.1	21585.7	777.532	13.1706	86.0965, 184.0733, 595.4586	RP	positive
PE O-18:2/0:0; P-18:1/0:0	1.94702	44682.7	60269.6	44118.2	54300.8	5309.89	10775.8	463.306	8.4683	78.9591, 140.0115, 196.0377, 265.2528, 401.2427, 462.2977	RP	negative
RP- reverse phase chromatography
SD - Standard deviation
ADC- adenocarcinoma
SCC - squemous cell carcinoma
LCC - large cell carcinoma
S - confirmed by a standard
