# Supplementary material for: The Ability of Metabolomics to Discriminate Non-Small-Cell Lung Cancer Subtypes Depends on the Stage of the Disease and the Type of Material Studied
Source: Cancers (Basel). 2021 Jul 1;13(13):3314. doi: 10.3390/cancers13133314 (PMC8268630; doi:10.3390/cancers13133314)
Supplement: Supplementary file 1 [file cancers-13-03314-s001.zip › Supplementary Table S3_plasma_early stage.xlsx]

## Sheet: Table_S3_plasma_early stage
Name	CO vs ADC		CO vs SCC		SCC vs ADC		Compound mass	Retention Time	Fragmentation	Type of ionization
	% of change	p-value	% of change	p-value	% of change	p-value
PC 36:0 Plasm	-20.0128	NS	-34.4424	0.0285458	-18.0399	NS	717.566	9.93	124.9977, 184.0730, 355.0686, 535.5098	positive
PC 40:7	31.0284	0.0231709	6.76521	NS	-18.5175	NS	831.578	9.42	60.0808, 86.0964, 124.9997, 184.0733, 649.5132	positive
LysoPC 18:3	-27.0946	NS	-34.9097	0.027124	-20.4931	NS	563.322	5.06	224.0682, 277.2160, 502.2933	negative
PE P-16:0/18:2	-31.5049	0.0176281	-38.6073	0.0009552	-10.3693	NS	699.519	10	140.0100, 279.2321, 436.2826	negative
SM(d18:2/15:0)	4.11664	NS	-32.3935	0.0237973	-35.0666	NS	732.542	7.79	168.0419, 671.5118	negative
PE P-18:1/20:4; PE P-16:0/22:5	-15.5717	NS	-31.0678	0.0281281	-18.3542	NS	749.536	9.92	140.0106, 196.0367, 259.2427, 303.2325, 329.2483, 462.2975	negative
PE 20:4/P-18:0	-17.4219	NS	-29.0825	0.0025614	-14.1207	NS	751.551	10.68	140.0101, 196.0358, 303.2325, 464.3148	negative
PC O-16:1/18:2	-18.5484	NS	-38.1897	0.0009552	-14.1207	NS	787.573	9.93	168.0429, 224.0674, 279.2323, 464.3139, 726.5419	negative
PC 16:0/18:3	-17.7456	NS	-33.9094	0.0521729	-18.4486	NS	801.552	9.12	168.0431, 224.0686, 255.2329, 277.2168, 480.3094, 740.5218	negative
PC 20:5/P-16:0	-22.1062	NS	-36.4116	0.0214175	-18.3652	NS	809.557	9.26	168.0429, 257.2283, 301.2164, 464.3134, 748.5255	negative
PC 15:0/22:6	28.7435	NS	-12.7796	NS	-32.2526	0.0222887	837.551	8.95	241.2167, 283.2448, 327.2310, 466.2932, 776.5208	negative
PC 18:1/22:6	26.374	NS	-25.6742	NS	-39.1316	0.0226599	877.58	9.42	168.0426, 281.2482, 327.2324, 506.3238, 816.5527	negative
NS - Not statistical
ADC- adenocarcinoma
SCC - squemous cell carcinoma
CO - control
(+) percentage of change CO vs ADC - increase metabolite intensity in CO relative to ADC
(-) percentage of change CO vs ADC - decrease metabolite intensity in CO relative to ADC
(+) percentage of change CO vs SCC - increase metabolite intensity in CO relative to SCC
(-) percentage of change CO vs SCC - decrease metabolite intensity in CO relative to SCC
(+) percentage of change SCC vs ADC - increase metabolite intensity in SCC relative to ADC
(-) percentage of change SCC vs ADC - decrease metabolite intensity in SCC relative to ADC
