# Supplementary material for: The Ability of Metabolomics to Discriminate Non-Small-Cell Lung Cancer Subtypes Depends on the Stage of the Disease and the Type of Material Studied
Source: Cancers (Basel). 2021 Jul 1;13(13):3314. doi: 10.3390/cancers13133314 (PMC8268630; doi:10.3390/cancers13133314)
Supplement: Supplementary file 1 [file cancers-13-03314-s001.zip › Supplementary Table S4_plasma_advanced stage.xlsx]

## Sheet: Table_S4_plasma_advanced stage
Name	VIP	ADC		SCC		LCC		Compound mass	Retention Time	Fragmentation	Type of ionization
		Average intensity	SD	Average intensity	SD	Average intensity	SD
Butyrylcarnitine	1.56413	109781	20101.7	123657	53388.1	163875	117978	231.149	0.251581	60.0815, 71.0488, 85.0283, 144.0994, 173.0808	positive
Dodecenoylcarnitine	1.7804	57651.5	17376.4	46292.4	14457.6	45509.9	27783.5	341.257	4.07375	71.0487, 85.0282, 144.1017, 283.1901	positive
Dodecenoylcarnitine	1.85877	125334	59899	73958.1	34007.3	71121.5	67100.8	341.257	3.9046	71.0487, 85.0282, 144.1017, 283.1901	positive
Dodecenoylcarnitine	2.42558	140825	79097.8	89892.9	44674.1	76561.3	68909.6	343.272	4.24373	60.0807, 85.0287, 144.1032, 241.2343, 285.2052	positive
Tetradecadienoylcarnitine	2.03863	78215.8	40255.3	41430.1	21126	42347.3	23117.8	367.272	4.20333	60.0810, 85.0280, 144.1019, 189.1627	positive
Tetradecenoylcarnitine	1.0987	215200	124723	96521.2	56924	101532	88833.4	369.288	4.51063	60.0809, 85.0283, 144.0992, 191.1801, 255.1613, 311.2204	positive
Tetradecanoylcarnitine	2.05989	59212.9	14809.8	51373.4	9304.94	50338.7	10653.3	371.303	4.80277	60.0812, 85.0287, 144.0999, 269.2661, 313.2356	positive
Phenylalanine	1.87486	455059	137667	369648	99733.2	572563	185063	165.08	0.251297	77.3379, 93.0689, 103.0533, 107.0484, 120.0804	positive
Linoleamide	1.10102	88124.6	45692.6	80462	67979.1	30847.1	23838.5	279.257	6.4695	57.0698, 69.0700, 83.0853, 95.0854, 109.1008, 123.1149, 135.1165, 149.1331, 161.1307, 175.1464, 186.6114, 245.2258, 263.2359	positive
C16 Sphingosine-1-phosphate	1.02792	30188.1	7707.13	24719	5100.31	29657.5	14901.5	351.217	4.3108	78.9593	negative
Linoleic acid	2.48686	117801	46885.1	92397.2	34437.7	68390.5	26699.6	280.24	7.03831	S	negative
Arachidonic acid	2.29178	92605.5	34556.7	69218.9	38949	41505	4047.48	304.24	6.97998	59.0140, 205.1976, 259.2441	negative
Deoxycholic acid	1.08167	156222	102549	205066	200142	142342	88460.3	392.292	5.02763	345.2825, 347.2928	negative
Glycocholic acid	1.19806	99119.1	112655	75214.4	56323.6	148255	212636	465.308	3.76709	74.0235	negative
LysoPC 14:0 sn2	1.569	42166.7	22528.4	47011.7	16635.9	47700.4	13592.3	467.301	4.87492	60.0807, 86.0965, 104.1077, 124.9999, 184.0729, 285.2400, 450.2975	positive
LysoPE P-19:1	1.73375	33618.9	13646.7	36910.8	10308.6	31734.5	4974.97	477.322	5.48607	86.0961, 163.0156, 283.2787, 337.2722, 435.2356	positive
LysoPC 16:0 sn1	1.82976	75650.4	44299.6	127111	94876.8	87855.5	24202.8	517.317	5.13405	60.0808, 86.0962, 104.1068, 125.9999, 146.9814, 184.0729, 313.2718, 335.2570, 459.0255, 500.3130	positive
LysoPC 16:0 sn2	1.01955	96843.7	111642	114948	60827.6	120554	47891.6	517.317	5.08417	60.0808, 86.0962, 104.1068, 125.9999, 146.9814, 184.0729, 313.2718, 335.2570, 459.0255, 500.3130	positive
LysoPC 20:0	1.07586	35414.8	19222.1	41637.3	14851.1	33144.9	10829.8	551.395	6.81624	86.0967, 104.1069, 124.9958, 184.0731, 534.3911	positive
LysoPC 15:0	1.15203	34677.7	18636.9	38053	13078.2	36938	13575.1	467.3	5.29745	224.0691, 241.2174	negative
LysoPC 17:0	1.54467	35392.6	14411.9	30984.8	6921.56	33820	12047.4	495.332	5.82838	224.0691, 269.2490	negative
LysoPE 20:5 sn2	1.69028	22652	4365.9	23038.8	7452.37	35046.7	20414	499.269	4.99511	196.0376, 301.2159	negative
LysoPE 20:5 sn1	1.4718	37844.2	16794.2	50868	31374.5	65814.7	38518.9	499.269	5.07477	196.0376, 301.2159	negative
LysoPC 18:3	1.18951	7438.73	14675.3	15036.2	13162.9	43481.7	5413.76	503.301	5.08793	224.0680, 277.2175	negative
LysoPC 15:0	1.40765	38141.9	20848.6	38280.6	13519	37613.3	15411	527.322	5.18179	168.0421, 224.0689, 241.2177, 466.2938	negative
LysoPC 16:1	1.67166	39971.7	17497.3	66434.7	47306.8	38901.7	13784.3	539.322	5.32868	168.0419, 224.0690, 253.2172, 478.2931	negative
LysoPE 18:1	1.07886	26725	7251.14	34047.7	9848.01	28206.5	2979.41	547.288	5.73044	196.0386, 281.2481, 478.2929	negative
LysoPC 18:2	1.32144	32126.6	11806.1	34690.5	11571.5	30826.4	5409.02	555.309	5.29074	168.0403, 224.0691, 279.2329, 504.3098	negative
LysoPC 17:0	1.48476	27746.6	11470.5	30885.7	14423.1	30899.9	9509.57	555.352	5.7175	168.0425, 224.0694, 269.2484, 494.3247	negative
LysoPC 18:3 sn1	1.25463	64332.4	36689.1	93541.4	56463.9	76341.2	16758.8	563.322	5.12974	168.0437, 224.0694, 277.2176, 502.2944	negative
LysoPC 18:1	1.84416	576673	302383	892965	421847	592700	130395	567.353	5.84179	168.0430, 224.0692, 281.2488, 506.3258	negative
LysoPC 19:1	1.55607	18697.6	6061.22	20465.4	6554.04	18450.7	6018.69	581.369	6.04489	295.2641, 520.3391	negative
LysoPC 20:2 sn2	1.32626	15056.4	4475.75	17805.3	4859.16	15133.9	2184.05	593.369	5.82994	168.0445, 224.0692, 307.2633, 532.3364	negative
LysoPC 22:5	1.05452	34665.4	13131.3	40185.9	10902.4	32875.3	13330.4	615.353	5.46055	224.0695, 285.2583, 329.2486, 554.3255	negative
SM(d18:2/15:0)	2.30622	30226.3	12327.4	29049.7	6830.69	27594.3	11418.8	686.536	7.80807	86.0954, 184.0726	positive
SM(d18:1/18:0)	1.19794	93918.9	55439.4	106994	33686.5	105614	20608.7	769.562	9.42631	86.0959, 146.9798, 162.9553, 184.0730, 587.5161, 711.4379	positive
SM(d18:2/15:0)	1.2329	25927.8	8902.46	24335.7	6998.31	25205.9	10837.2	732.541	7.80412	168.0424, 671.5122	negative
SM 36:1	1.02427	48642.5	15696.3	47770.7	27304.7	46008	21816.8	776.604	10.2066	168.0431, 715.5742	negative
SM 40:2	1.08977	77678.8	26793.7	45788.4	22532.2	44190.8	18716.4	806.628	7.46578	86.0961, 146.9812, 184.0724, 603.5324, 624.5680, 748.5609	positive
PC 16:0/9:0 CHO	2.2579	29653.2	12149.1	31934.9	10002	33913	4265.27	649.432	6.53632	184.074	positive
PC 34:2	2.05377	46401.4	66418.3	63624.6	49769.6	68465.3	33130.1	779.546	8.67449	60.0808, 86.0961, 124.9986, 146.9824, 184.0729, 575.5036, 597.4849, 721.4768	positive
PC 34:1	1.92193	88318.9	35452.6	55494.8	16998.8	49090.9	14133.6	781.56	7.46596	86.0961, 124.9998, 146.9813, 184.0726, 577.5187, 599.4998, 723.4932	positive
PC 36:1 Plasm	2.5206	1.88852e+06	878431	1.66914e+06	949599	1528367	979018	793.59	10.2149	86.0964, 146.9814, 184.0732, 589.5187, 611.5011, 735.4935	positive
PC 36:3	1.42452	77678.8	26793.7	45504.5	24272.6	41454.3	18906.7	805.562	9.16364	86.0965, 124.9997, 146.9814, 184.0732, 601.5103, 623.4927, 747.4847	positive
PC 40:7	1.45927	59868.1	42420.9	217254	425292	59716.7	22988.5	831.578	9.28195	86.0965, 124.9994, 184.0733, 649.5137, 773.4983	positive
PC 40:1 Plasm	1.29	48594.4	50858	54231.2	46258.3	56524	63283.3	839.585	10.2145	86.0958, 146.9819, 184.0725, 635.5371, 657.5237, 781.5123	positive
PC 38:0 Plasm	2.19506	44822.4	49354.1	55962.9	33300.8	48381.1	17452	839.615	9.20137	86.0968, 146.9809, 184.0731, 619.4687, 657.5603, 782.5676	positive
PC 38:1 Plasm	1.06783	425741	46123.2	412821	57203.9	374015	71796.8	841.631	9.99241	86.0963, 124.9982, 146.9801, 162.9540, 184.0724, 659.4981, 784.5841	positive
PC 40:6	1.83174	6.97466e+06	3.09e+06	7.95279e+06	1.53335e+06	8099275	1.71254e+06	855.576	10.2132	86.0966, 146.9815, 184.0733, 651.5346, 673.5172, 797.5094	positive
PC 38:8	2.02117	23497.3	5501.66	23856.6	5975.99	30107.7	12502.9	869.515	9.07233	86.0966, 146.9820, 184.0730, 597.4847, 619.4687, 743.4618, 802.5346	positive
PC 40:6	1.5463	115074	34981.1	125508	37731.1	141030	39001.3	871.549	10.2122	86.0962, 162.9557, 184.0721, 651.5343, 689.4909, 813.4830	positive
PC 38:5	1.71703	632591	80213.1	686644	70757.8	702438	97658.5	875.563	10.777	86.0965, 146.9815, 184.0731, 603.5340, 625.5163, 749.5082, 808.5823	positive
PE P-18:1/20:5	1.14112	43185.5	13231.5	50211	30012.1	93342.9	67580.6	747.52	9.43763	257.2269, 301.2172, 462.2961	negative
PE P-16:0/22:5	1.51142	110701	28495.5	141469	38858.7	168478	75275.3	749.536	10.1996	140.0106, 196.0367, 259.2427, 303.2325, 329.2483, 462.2975	negative
PC O-16:0/18:2	2.54226	125873	61853.2	134263	55393.8	156817	95746.5	789.588	10.2753	279.2324, 466.3268, 728.5576	negative
PC 16:0/18:3	1.25956	383395	118533	579355	180818	530958	129066	801.552	9.28322	168.0431, 224.0687, 255.2126, 277.2172, 740.5228	negative
PC 18:2/20:5	1.45857	35749.3	22133.9	37682.8	14730.3	42200.4	18091.6	849.549	8.70974	168.0414, 279.2330, 301.2180, 504.3078, 788.5225	negative
PC 18:1/22:6	1.60678	7761.31	9734.44	8489.39	6928.72	8736.61	5398.61	877.582	9.11995	168.0428, 224.0696, 281.2476, 327.2327, 506.3255, 816.5537	negative
SD - Standard deviation
ADC- adenocarcinoma
SCC - squemous cell carcinoma
LCC - large cell carcinoma
S - confirmed by standard
